# Supplementary material for: Heart Rate Variability and Functional Outcomes of Patients with Spontaneous Intracerebral Hemorrhage
Source: Biomedicines. 2024 Aug 16;12(8):1877. doi: 10.3390/biomedicines12081877 (PMC11351286; doi:10.3390/biomedicines12081877)
Supplement: Supplementary file 1 [file biomedicines-12-01877-s001.zip]

Archive with 1 entries (1 files):
- biomedicines-3146129-supplementary.pdf
